# Supplementary material for: Between and Within-Country Variations in Infant and Young Child Feeding Practices in South Asia
Source: Int J Environ Res Public Health. 2022 Apr 5;19(7):4350. doi: 10.3390/ijerph19074350 (PMC8998566; doi:10.3390/ijerph19074350)
Supplement: Supplementary file 1 [file ijerph-19-04350-s001.zip]

Archive with 1 entries (1 files):
- ijerph-1584092-SI.pdf
